# Supplementary material for: An Acid Up-Regulated Surface Protein of Lactobacillus paracasei Strain GCRL 46 is Phylogenetically Related to the Secreted Glucan- (GpbB) and Immunoglobulin-Binding (SibA) Protein of Pathogenic Streptococci
Source: Int J Mol Sci. 2019 Mar 31;20(7):1610. doi: 10.3390/ijms20071610 (PMC6479570; doi:10.3390/ijms20071610)
Supplement: Supplementary file 1 [file ijms-20-01610-s001.zip]

Archive with 3 entries (2 files):
- ijms-453386/
- ijms-453386/ijms-453386-proof done-figures.zip
- ijms-453386/ijms-453386-supplementary materials.docx
